# Supplementary material for: Application of a Synthetic Microbial Community to Enhance Pepper Resistance Against Phytophthora capsici
Source: Plants (Basel). 2025 May 26;14(11):1625. doi: 10.3390/plants14111625 (PMC12157186; doi:10.3390/plants14111625)
Supplement: Supplementary file 1 [file plants-14-01625-s001.zip]

Archive with 1 entries (1 files):
- plants-3596075-supplementary.pdf
